# Supplementary material for: A Systematic Review of the Sex and Gender Reporting in COVID-19 Clinical Trials
Source: Vaccines (Basel). 2021 Nov 15;9(11):1322. doi: 10.3390/vaccines9111322 (PMC8622702; doi:10.3390/vaccines9111322)
Supplement: Supplementary file 1 [file vaccines-09-01322-s001.zip]

Archive with 1 entries (1 files):
- vaccines-1418164-supplementary.pdf
